# Supplementary material for: The construction of CD8+ T cell-associated molecular subtypes in esophageal squamous cell carcinoma reveals tumor heterogeneity, tumor microenvironment, and immunotherapy
Source: Front Immunol. 2026 Mar 27;17:1775837. doi: 10.3389/fimmu.2026.1775837 (PMC13066225; doi:10.3389/fimmu.2026.1775837)
Supplement: Supplementary file 5 [file Table1.xlsx]

## Sheet: Sheet1
Table S1. The details of 4 datasets enrolled in this study.
Accession number	Platform	Number of cells/patients	Treatment information
GSE188900	Illumina NovaSeq 6000 (Homo sapiens)	57237	No
TCGA-ESCA	Illumina RNAseq	186	No
GSE53625	Agilent-038314 CBC Homo sapiens lncRNA + mRNA microarray V2.0 (Feature Number version)	358	No
GSE104958	Agilent-072363 SurePrint G3 Human GE v3 8x60K Microarray 039494 [Probe Name Version]	46	DCF Treatment
