# Supplementary material for: The construction of CD8+ T cell-associated molecular subtypes in esophageal squamous cell carcinoma reveals tumor heterogeneity, tumor microenvironment, and immunotherapy
Source: Front Immunol. 2026 Mar 27;17:1775837. doi: 10.3389/fimmu.2026.1775837 (PMC13066225; doi:10.3389/fimmu.2026.1775837)
Supplement: Supplementary file 6 [file Table2.xlsx]

## Sheet: Sheet1
Table S2. CD8+ T-cell-associated trajectory genes.
gene	p_val	avg_log2FC	pct.1	pct.2	p_val_adj	cluster
RPS12	3.31e-260	1.09188	0.991	0.987	7.49e-256	CD8+ T cells C1
CXCR4	2.7e-161	2.16863	0.761	0.444	6.11e-157	CD8+ T cells C1
FTH1	3.39e-98	1.20051	0.97	0.965	7.69e-94	CD8+ T cells C1
IL7R	5.11e-80	1.69305	0.299	0.033	1.16e-75	CD8+ T cells C1
ZFP36	3.16e-76	1.25833	0.652	0.436	7.15e-72	CD8+ T cells C1
GZMK	2.7e-74	2.04078	0.392	0.118	6.12e-70	CD8+ T cells C1
ZFP36L2	2.56e-71	1.15637	0.72	0.549	5.81e-67	CD8+ T cells C1
TSC22D3	4.56e-64	1.00085	0.705	0.516	1.03e-59	CD8+ T cells C1
JUNB	1.45e-50	1.20118	0.693	0.571	3.28e-46	CD8+ T cells C1
GPR183	1.41e-49	1.221	0.309	0.103	3.19e-45	CD8+ T cells C1
S100A8	1.86e-46	1.02838	0.286	0.088	4.22e-42	CD8+ T cells C1
DUSP2	2.54e-44	1.03685	0.634	0.505	5.75e-40	CD8+ T cells C1
CREM	1.17e-42	1.2784	0.539	0.393	2.64e-38	CD8+ T cells C1
FOS	4.63e-20	1.08081	0.465	0.358	1.05e-15	CD8+ T cells C1
CMC1	5.16e-15	1.26444	0.326	0.258	1.17e-10	CD8+ T cells C1
KLRB1	5.8e-14	1.28284	0.376	0.304	1.31e-09	CD8+ T cells C1
RBPJ	1.32e-247	1.49687	0.903	0.384	2.99e-243	CD8+ T cells C2
GZMA	1.68e-241	1.53566	0.979	0.763	3.82e-237	CD8+ T cells C2
CXCL13	1.16e-240	1.13232	0.799	0.199	2.63e-236	CD8+ T cells C2
IFNG	7.37e-236	1.72757	0.771	0.211	1.67e-231	CD8+ T cells C2
ENTPD1	1.75e-220	1.44639	0.747	0.209	3.97e-216	CD8+ T cells C2
HSPA1B	6.36e-216	1.74518	0.623	0.134	1.44e-211	CD8+ T cells C2
HAVCR2	1.55e-208	1.43305	0.722	0.202	3.52e-204	CD8+ T cells C2
GZMB	8.78e-207	1.49047	0.989	0.668	1.99e-202	CD8+ T cells C2
CD8A	5.45e-205	1.21595	0.937	0.449	1.24e-200	CD8+ T cells C2
LAG3	3.39e-198	1.33929	0.861	0.369	7.68e-194	CD8+ T cells C2
KLRD1	1.12e-194	1.29631	0.858	0.342	2.54e-190	CD8+ T cells C2
APOBEC3G	1.65e-185	1.24386	0.868	0.419	3.74e-181	CD8+ T cells C2
HSPA1A	5.51e-179	1.39908	0.705	0.253	1.25e-174	CD8+ T cells C2
KLRC1	5.68e-168	1.44523	0.616	0.162	1.29e-163	CD8+ T cells C2
RHOB	2.28e-165	1.46988	0.464	0.083	5.17e-161	CD8+ T cells C2
HLA-DRB1	6.46e-165	1.0911	0.934	0.598	1.46e-160	CD8+ T cells C2
GOLIM4	2.29e-151	1.09856	0.434	0.072	5.19e-147	CD8+ T cells C2
PTPN6	1.63e-150	1.16326	0.537	0.135	3.69e-146	CD8+ T cells C2
CD82	1.2e-146	1.2199	0.595	0.182	2.73e-142	CD8+ T cells C2
JUN	7.16e-138	1.23227	0.888	0.525	1.62e-133	CD8+ T cells C2
SRGAP3	6.35e-137	1.03162	0.377	0.057	1.44e-132	CD8+ T cells C2
PRF1	1.03e-136	1.07567	0.904	0.522	2.34e-132	CD8+ T cells C2
SIT1	4.03e-133	1.03415	0.628	0.211	9.13e-129	CD8+ T cells C2
TPI1	1.08e-129	1.18032	0.883	0.607	2.44e-125	CD8+ T cells C2
PKM	2.44e-126	1.14842	0.784	0.41	5.53e-122	CD8+ T cells C2
ITGAE	2.47e-126	1.02477	0.641	0.233	5.6e-122	CD8+ T cells C2
FAM3C	1.96e-118	1.01589	0.475	0.126	4.45e-114	CD8+ T cells C2
RGS16	5.43e-115	1.01409	0.285	0.033	1.23e-110	CD8+ T cells C2
CCL4	5.83e-115	1.65211	0.943	0.636	1.32e-110	CD8+ T cells C2
PGAM1	2.11e-113	1.03034	0.783	0.425	4.77e-109	CD8+ T cells C2
HMGN2	1.01e-68	1.01417	0.759	0.506	2.29e-64	CD8+ T cells C2
PCNA	1.1e-67	1.10553	0.342	0.114	2.5e-63	CD8+ T cells C2
STMN1	3.63e-39	1.38393	0.354	0.179	8.23e-35	CD8+ T cells C2
TUBA1B	6.05e-27	1.25528	0.568	0.4	1.37e-22	CD8+ T cells C2
TUBB	7.91e-27	1.04408	0.52	0.34	1.79e-22	CD8+ T cells C2
