# Supplementary material for: The construction of CD8+ T cell-associated molecular subtypes in esophageal squamous cell carcinoma reveals tumor heterogeneity, tumor microenvironment, and immunotherapy
Source: Front Immunol. 2026 Mar 27;17:1775837. doi: 10.3389/fimmu.2026.1775837 (PMC13066225; doi:10.3389/fimmu.2026.1775837)
Supplement: Supplementary file 9 [file Table5.xlsx]

## Sheet: Sheet1
Table S5. siRNA sequences and primer sequences.
Gene	5’-3’siRNA sequences
NC F	UUCUCCGAACGUGUCACGUTT
NC R	ACGUGACACGUUCGGAGAATT
RHOB-si1 F	CCGUCUUCGAGAACUAUGUGG
RHOB-si1 R	ACAUAGUUCUCGAAGACGGUG
RHOB-si2 F	GAGAACAUCCCCGAGAAGUGG
RHOB-si2 R	ACUUCUCGGGGAUGUUCUCCA
RHOB-si3 F	GCAUCCAAGCCUACGACUACC
RHOB-si3 R	UAGUCGUAGGCUUGGAUGCGC
GAPDH F	AGGTCGGTGTGAACGGATTTG
GAPDH R	TGTAGACCATGTAGTTGAGGTCA
RHOB F	TTGTGCCTGTCCTAGAAGTG
RHOB R	CAAGTGTGGTCAGAATGCTAC
